# Supplementary material for: Deep Semantic Segmentation of Angiogenesis Images
Source: Int J Mol Sci. 2023 Jan 6;24(2):1102. doi: 10.3390/ijms24021102 (PMC9866671; doi:10.3390/ijms24021102)
Supplement: Supplementary file 1 [file ijms-24-01102-s001.zip]

Archive with 1 entries (1 files):
- ijms-2137506-supplementary.pdf
